# Supplementary material for: Structural aging of human neurons is opposite of the changes in schizophrenia
Source: PLoS One. 2023 Jun 23;18(6):e0287646. doi: 10.1371/journal.pone.0287646 (PMC10289376; doi:10.1371/journal.pone.0287646)
Supplement: S1 Data — (XLSX) [file pone.0287646.s010.xlsx]

## Sheet: Sheet1
S1 Data. Individual data of neurite curvature values.
Case	S1	S2	S3	S4	S5	S6	S7	S8	N1	N2	N3	N4	N5	N6	N7	N8
Data	0.101	0.102	0.091	0.7	0.8336	1.2015	0.8076	1.2806	0.19	0.109	0.227	0.128	0.4987	0.9144	0.3961	0.3463
	0.104	0.52	0.057	0.573	0.8186	1.1046	0.6671	1.3516	0.047	0.107	0.632	0.414	0.5669	0.5067	0.1457	0.577
	0.11	0.412	0.175	0.283	1.0216	1.0087	0.664	0.8976	0.525	0.378	0.059	0.108	0.5245	0.4653	0.7301	0.5049
	0.035	0.588	0.767	0.398	0.6004	1.0813	0.7756	0.8007	0.571	0.131	0.552	0.236	0.7563	0.5552	0.7477	0.4378
	0.07	0.464	0.643	0.178	0.5398	1.5069	0.5322	1.3277	0.053	0.506	0.069	0.09	0.086	0.8797	0.4563	0.474
	0.236	0.106	0.465	0.16	0.7009	1.4161	0.9787	0.8201	0.393	0.588	0.679	0.162	1.1093	0.4576	1.1083	0.437
	0.307	0.467	0.57	0.605	0.7274	0.6093	1.0503	0.8901	0.053	0.419	0.52	0.182	0.796	0.4192	0.1881	0.5282
	0.077	0.465	0.194	0.602	1.0192	0.5758	1.25	1.0199	0.322	0.309	0.532	0.555	0.4261	0.3993	0.3775	0.6564
	0.624	0.431	0.417	0.251	0.7422	1.0426	0.8249	0.6161	0.087	0.306	0.573	0.412	0.3906	0.7055	0.45	0.5161
	0.127	0.297	0.364	0.549	0.4621	1.1058	1.233	1.0069	0.243	0.4	0.504	0.343	0.1345	0.4433	0.4889	0.0895
	0.1	0.524	0.565	0.569	0.7739	1.4372	1.0837	0.4904	0.568	0.663	0.421	0.186	0.2904	0.29	0.6707	0.4068
	0.098	0.224	0.733	0.564	0.7362	0.8963	0.615	1.0131	0.518	0.513	0.612	0.198	0.4166	0.3814	0.6326	0.4553
	0.321	0.312	0.437	0.305	0.9971	1.2011	0.5533	1.4521	0.169	0.459	0.592	0.42	0.2532	0.3663	0.5255	0.5404
	0.622	0.249	0.561	0.546	0.4803	0.8823	0.5909	0.754	0.363	0.318	0.302	0.705	0.3083	0.4632	1.025	1.1393
	0.507	0.415	0.824	0.354	0.4899	0.796	0.4434	0.6232	0.634	0.422	0.199	0.549	0.4218	0.6632	0.9219	0.5745
	0.577	0.255	0.46	0.679	0.4302	0.6952	0.3615	0.7789	0.211	0.354	0.574	0.41	0.0639	0.5807	0.22	0.6322
	0.378	0.261	0.316	0.561	0.5845	0.8034	0.518	0.9462	0.365	0.622	0.497	0.551	0.471	0.8767	0.9768	0.3578
	0.981	0.469	0.551	0.503	0.5961	1.5782	0.9683	0.9337	0.394	0.594	0.572	0.663	0.0741	0.5588	0.71	0.7676
	0.459	0.698	0.524	0.207	0.5527	0.538	0.7102	1.1997	0.372	0.466	0.353	0.526	0.2824	0.3832	0.7783	0.6075
	0.557	0.137	0.417	0.344	0.7653	0.5257	1.123	1.0937	0.574	0.7	0.444	0.695	0.7644	0.5186	0.2991	0.2675
	0.132	0.554	0.493	0.487	0.8592	0.7127	0.4729	1.0506	0.406	0.439	0.528	0.356	0.4062	0.682	0.8358	0.2487
	0.549	0.048	0.5	0.569	0.4685	0.692	1.1806	0.7022	0.469	0.434	0.68	0.311	0.4207	0.2673	0.7924	0.2939
	0.13	0.152	0.592	0.328	0.7602	0.561	0.97	1.2274	0.438	0.486	0.041	0.493	0.0938	0.4477	0.3743	0.3458
	0.355	0.218	0.302	0.531	0.5295	0.7788	0.4524	1.2441	0.368	0.393	0.305	0.63	0.4799	0.5343	0.2107	0.1821
	0.288	0.435	0.542	0.204	0.4237	0.9029	0.3312	1.0359	0.476	0.438	0.556	0.459	0.2847	0.1917	0.3871	0.3588
	0.697	0.386	1.293	0.258	1.1629	0.553	0.877	0.715	0.628	0.327	0.482	0.406	0.3501	0.4123	0.4021	0.0598
	0.565	0.087	0.539	0.661	0.45	0.6687	0.5984	1.075	0.236	0.489	0.807	0.382	0.0821	0.2625	0.3249	0.1665
	0.282	0.112	0.693	0.443	0.6472	1.5886	0.4352	1.4179	0.366	0.331	0.764	0.394	0.2434	0.3133	1.1693	0.4821
	0.102	0.519	0.472	0.464	0.1974	1.4021	0.7802	0.6637	0.317	0.496	0.453	0.607	0.2566	1.285	0.2059	0.0784
	0.083	0.401	0.539	0.137	0.633	0.3933	0.6076	1.1463	0.17	0.408	0.517	0.415	0.2019	0.2827	0.6801	0.7947
	0.687	0.481	0.479	0.616	0.6494	0.4563	0.4241	0.5345	0.206	0.535	0.484	0.48	0.3492	0.593	0.3429	0.2705
	0.393	0.571	0.545	0.536	0.7525	1.636	0.5037	1.2089	0.324	0.401	0.554	0.628	0.0677	0.5372	0.3732	0.0336
	0.405	0.476	0.294	0.441	1.2055	0.3484	1.0735	1.5568	0.116	0.599	0.778	0.376	0.3909	0.321	0.3603	0.3102
	0.084	0.507	0.513	0.433	0.2792	0.8617	0.6314	0.5315	0.486	0.429	0.495	0.073	0.0591	0.3844	0.9549	0.0925
	0.653	0.365	0.973	0.535	0.5385	0.8811	1.2138	1.4048	0.48	0.217	0.638	0.049	0.312	0.3532	0.0457	0.4071
	0.367	0.349	0.667	0.341	0.4078	0.8764	1.093	1.2257	0.291	0.634	0.414	0.377	0.166	0.4095	0.9365	0.5104
	0.564	0.407	0.467	0.477	1.1796	0.8386	0.447	1.2048	0.736	0.542	0.403	0.636	0.2583	1.1191	1.0233	0.1826
	0.326	0.2	0.634	0.443	0.5811	0.3747	1.0983	0.7125	0.167	0.292	0.704	0.56	0.4411	0.2172	0.2536	0.2042
	0.528	0.053	0.407	0.459	0.4488	1.6254	0.5431	0.9748	0.359	0.441	0.206	0.243	0.3337	0.3062	0.1872	0.2238
	0.29	0.492	0.501	0.48	0.5029	0.7118	0.4398	1.0647	0.44	0.468	0.712	0.363	0.3755	0.0892	0.4187	0.2266
	0.48	0.659	0.716	0.405	0.6605	1.6295	0.9283	0.9694	0.414	0.515	0.361	0.3	0.6915	0.3264	0.3368	0.0971
	0.688	0.356	0.841	0.14	0.3163	0.6333	0.8221	0.7101	0.298	0.152	0.107	0.31	0.2956	0.3523	0.1853	0.3311
	0.79	0.57	0.344	0.708	0.5128	0.6118	0.4865	0.6529	0.348	0.333	0.479	0.478	0.7666	0.4923	0.1727	0.4533
	0.547	0.373	0.253	0.301	0.3956	1.6315	0.5067	1.063	0.434	0.503	0.589	0.149	0.4675	0.4496	0.2971	0.0303
	0.316	0.596	0.545	0.492	0.4615	1.2473	0.4157	0.8862	0.362	0.486	0.184	0.428	0.0791	0.5038	1.5832	0.284
	0.902	0.418	0.858	0.169	0.4502	0.8377	0.4228	0.1795	0.198	0.546	0.549	0.362	0.5613	1.1366	0.1242	0.3147
	0.528	0.345	0.856	0.678	0.6444	0.5378	0.3524	1.2596	0.144	0.51	0.28	0.398	0.2474	0.7143	0.4146	0.6331
	0.557	0.762	0.488	0.394	1.6868	0.5673	0.6265	0.798	0.468	0.066	0.297	0.444	0.1924	0.5599	0.035	0.1257
	0.247	0.252	0.689	0.469	0.7727	0.4167	0.1363	0.7034	0.162	0.302	0.569	0.246	0.2268	0.5445	0.3488	0.346
	0.144	0.452	0.518	0.573	0.4828	0.3622	0.4235	0.7854	0.52	0.532	0.424	0.362	0.2346	0.2956	1.4767	0.361
	0.529	0.598	0.776	0.147	0.4447	1.0544	0.753	0.8136	0.381	0.588	0.319	0.345	0.3772	0.6217	0.7319	0.4883
	0.466	0.614	0.813	0.573	0.803	1.7156	0.8872	1.2008	0.154	0.415	0.058	0.537	0.063	0.5917	0.0816	0.0592
	0.4	0.409	0.878	0.553	0.7182	0.4709	0.3709	0.9523	0.196	0.459	0.675	0.455	0.4438	0.4228	0.2705	0.0892
	0.448	0.468	0.717	0.37	0.4067	1.0782	0.637	1.0045	0.612	0.384	0.273	0.386	0.2454	0.2964	0.3577	0.3857
	0.992	0.712	0.497	0.399	0.9964	0.4138	0.8435	1.4653	0.401	0.199	0.309	0.399	0.3568	0.1511	0.1506	0.7036
	0.559	0.337	0.483	0.098	0.4908	0.2904	0.3965	0.8159	0.36	0.609	0.312	0.417	0.395	0.5122	0.2862	0.2334
	0.595	0.164	0.397	0.552	0.5402	0.5526	0.4403	0.9188	0.245	0.304	0.328	0.369	0.2306	0.4787	0.2402	0.2436
	0.761	0.582	0.454	0.285	0.7653	0.4544	0.3964	0.384	0.243	0.409	0.308	0.375	0.4204	0.3146	0.4425	0.524
	0.188	0.538	0.346	0.233	0.5262	0.3381	0.4578	0.6153	0.133	0.603	0.301	0.357	0.2794	0.5982	0.2613	0.5176
	0.272	0.119	0.334	0.476	0.4128	0.4301	0.3657	1.1437	0.653	0.59	0.358	0.086	0.2927	0.2544	0.322	0.506
	0.257	0.342	0.403	0.17	0.6001	1.1309	1.3947	1.1466	0.154	0.58	0.35	0.489	0.1912	0.5514	0.4396	0.4181
	0.374	0.54	0.424	0.536	0.5537	1.7633	0.4312	1.0678	0.495	0.434	0.651	0.469	0.3718	0.2652	0.3268	0.0401
	0.228	0.488	0.048	0.245	0.1724	1.0496	0.1462	0.982	0.14	0.518	0.472	0.343	0.6582	0.5399	0.5068	0.4634
	0.435	0.413	0.625	0.26	0.4871	1.5968	0.2684	0.387	0.108	0.429	0.438	0.406	0.2673	0.5212	0.4194	0.4476
	0.54	0.332	0.531	0.653	0.5885	0.2554	1.1872	0.3774	0.551	0.462	0.405	0.387	0.4342	0.7357	0.2294	0.2769
	0.578	0.286	0.087	0.54	0.6291	0.7358	0.3148	0.5258	0.397	0.63	0.427	0.378	0.0706	0.0953	0.9355	0.2054
	0.283	0.351	0.509	0.546	0.5639	0.4735	0.3613	0.687	0.309	0.556	0.574	0.145	0.4303	0.3275	0.3199	0.5803
	0.285	0.318	0.628	0.365	0.5263	1.4493	0.5413	0.5455	0.536	0.274	0.315	0.244	0.0764	0.4199	0.3838	1.015
	0.134	0.482	0.539	0.613	0.4952	0.3693	0.9644	1.2841	0.375	0.545	0.546	0.5	1.2817	0.1477	0.3652	0.4755
	0.199	0.616	0.381	0.519	0.5457	0.2926	0.2608	0.6755	0.346	0.637	0.404	0.445	0.2485	0.1005	1.1497	0.515
	0.53	0.311	0.49	0.586	0.6899	1.2195	0.4233	0.5658	0.22	0.069	0.405	0.14	0.5129	0.1311	0.3904	0.5553
	0.359	0.579	0.607	0.373	0.9922	0.6874	0.6424	0.2573	0.766	0.478	0.157	0.42	0.3288	0.1449	0.3475	0.3743
	0.495	0.758	0.588	0.619	0.3546	0.4	0.4525	1.6855	0.19	0.575	0.52	0.291	0.2389	0.4008	0.2181	0.5966
	0.169	0.498	0.471	0.106	0.7067	0.4115	0.2684	0.4351	0.633	0.488	0.404	0.518	0.2853	0.4539	0.2903	0.0314
	0.442	0.337	0.887	0.548	1.3827	0.3664	0.4375	0.5363	0.628	0.299	0.44	0.49	0.3422	0.6154	0.1414	0.1636
	0.274	0.413	0.363	0.571	0.7518	0.8992	0.065	1.0508	0.065	0.426	0.123	0.261	0.477	0.4125	0.7904	0.1535
	0.463	0.436	0.732	0.455	0.313	0.6355	0.4385	0.1126	0.196	0.491	0.488	0.447	0.2813	0.3896	0.143	0.1668
	0.683	0.766	0.685	0.481	0.1719	0.4688	0.2435	1.0157	0.492	0.751	0.399	0.049	0.1397	0.4869	0.3039	0.3447
	0.518	0.427	0.58	0.463	0.7669	0.6297	1.3484	1.1316	0.149	0.599	0.571	0.545	0.7834	0.5725	0.358	0.2529
	0.366	0.429	0.553	0.331	0.5976	0.7876	0.4925	0.7695	0.174	0.551	0.491	0.316	0.3424	0.4309	0.1532	0.1579
	0.397	0.286	0.633	0.498	1.4482	0.6489	0.1843	1.3312	0.364	0.273	0.203	0.517	0.2913	0.1841	0.2832	0.5101
	0.874	0.221	0.465	0.691	0.5438	1.4005	0.9208	1.6417	0.552	0.563	0.323	0.309	0.0507	0.6144	0.2792	0.1394
	0.582	0.45	0.564	0.425	0.3959	0.5184	0.8754	0.3984	0.499	0.634	0.665	0.433	0.1914	0.3373	0.1989	0.4205
	0.319	0.489	0.397	0.724	0.4678	1.1106	1.6187	0.9471	0.496	0.558	0.505	0.428	0.277	0.3097	0.1316	0.0351
	0.45	0.298	0.798	0.401	0.6122	0.6885	0.4256	0.4734	0.195	0.561	0.258	0.227	0.5237	0.4773	0.2589	0.3696
	0.201	0.435	0.589	0.563	1.6911	0.3783	0.3561	0.1183	0.177	0.475	0.071	0.553	0.8681	0.3049	0.2334	0.7793
	0.266	0.841	0.567	0.42	0.5111	0.6543	0.9229	0.893	0.318	0.4	0.103	0.335	0.1944	0.2048	0.7232	0.0292
	0.552	0.06	0.957	0.497	0.5679	0.8532	0.3536	0.6902	0.211	0.529	0.468	0.238	0.3332	0.1521	0.6805	0.1621
	0.173	0.459	1.165	0.489	0.8093	0.8412	0.3596	1.2537	0.344	0.388	0.791	0.215	0.2562	0.1412	0.3655	0.2542
	0.194	0.488	0.547	0.599	0.5274	0.7389	0.2953	0.4528	0.099	0.275	0.513	0.404	0.5613	1.6316	0.2829	0.1786
	0.214	0.333	0.36	0.639	0.3999	1.0289	0.6492	0.1371	0.258	0.191	0.731	0.354	0.4161	0.0648	0.3337	0.0643
	0.327	0.381	0.575	0.474	0.3364	0.4162	0.4383	0.421	0.246	0.493	0.541	0.396	0.3589	0.5203	0.5171	0.1202
	0.954	0.521	0.758	0.379	0.2435	0.3455	0.3758	0.6468	0.193	0.119	0.379	0.727	0.317	0.2712	0.1603	0.3964
	0.503	0.135	0.682	0.461	0.3049	0.4629	0.2929	0.4918	0.432	0.132	0.096	0.455	0.4653	0.9593	0.3251	0.0783
	0.36	0.509	1.105	0.66	0.5434	0.4068	0.3935	0.5769	0.185	0.391	0.636	0.508	0.263	0.4876	0.2067	0.1043
	0.364	0.474	1.043	0.397	0.7401	0.4916	0.5064	0.4824	0.897	0.352	0.28	0.626	0.7491	0.6766	0.6077	0.3686
	0.399	0.332	0.681	0.641	0.4269	0.5322	0.6174	1.3113	0.225	0.429	0.398	0.339	0.3568	0.4339	0.3588	0.2126
	0.593	0.398	0.611	0.147	0.2764	0.1833	0.582	0.5328	0.453	0.403	0.363	0.491	0.243	0.4498	0.3024	0.1659
	0.448	0.309	0.787	0.639	0.6365	0.521	0.7022	1.2999	0.073	0.402	0.274	0.527	0.2693	0.2718	0.6617	0.7414
	0.446	0.624	0.418	0.458	0.3528	1.5321	0.2942	0.7084	0.137	0.343	0.306	0.492	0.2007	0.0943	0.229	0.2463
	0.181	0.668	0.393	0.476	0.9261	0.7685	1.6154	0.6837	0.268	0.538	0.474	0.356	0.5442	0.3527	0.4332	0.6841
	1.042	0.372	0.39	0.333	0.8924	0.5097	0.3705	0.4407	0.436	0.764	0.637	0.158	0.2621	0.2059	0.2967	0.4625
	0.672	0.391	0.789	0.518	1.4602	0.5766	0.3165	1.4962	0.417	0.466	0.051	0.365	0.4918	0.8948	0.5741	0.2105
	0.206	0.292	0.431	0.326	0.5542	0.4053	0.6169	0.9696	0.219	0.375	0.366	0.533	0.2817	0.8048	0.2263	0.2288
	0.556	0.19	0.697	0.689	0.3748	0.9234	0.17	0.4339	0.112	0.515	0.071	0.45	0.305	0.649	0.4786	0.2051
	1.103	0.315	0.405	0.544	0.7246	1.4955	0.3434	1.2384	0.158	0.473	0.395	0.713	0.404	0.1601	0.086	0.2736
	0.338	0.072	0.296	0.456	0.6403	0.501	0.3585	0.5568	0.251	0.279	0.563	0.297	0.2595	0.292	0.3161	0.2178
	0.463	0.363	0.671	0.599	0.5705	0.3422	0.093	0.5984	0.569	0.277	0.392	0.297	0.286	0.4563	0.4398	0.1398
	0.341	0.455	0.216	0.352	0.1405	0.6864	0.5739	0.4797	0.481	0.388	0.349	0.334	0.2553	0.2621	0.1802	0.6296
	0.151	0.063	0.896	0.529	0.4183	0.2818	0.5544	0.3565	0.118	0.444	0.321	0.338	0.2424	0.2533	0.3818	0.1605
	0.532	0.404	0.35	0.649	0.2933	1.6299	0.3783	0.8965	0.328	0.649	0.312	0.357	0.3541	0.5593	0.5272	0.1166
	0.862	0.59	0.455	0.483	0.7316	1.8358	1.1522	0.5222	0.108	0.339	0.544	0.575	0.2598	0.1093	0.1895	0.3225
	0.403	0.476	1.026	0.569	0.9347	0.8547	0.047	0.4203	0.12	0.288	0.599	0.485	0.206	1.4148	0.3837	0.1641
	0.646	0.411	1.102	0.622	0.3626	0.8329	0.3516	0.3534	0.028	0.601	0.437	0.496	0.3304	0.7603	0.2372	0.103
	0.315	0.456	0.25	0.723	1.0999	1.1555	0.3582	0.4898	0.979	0.346	0.596	0.383	0.0612	0.2302	0.1513	0.4717
	0.538	0.435	0.43	0.503	0.6447	0.6376	0.5647	0.7661	0.134	0.591	0.514	0.202	0.253	0.2044	0.2442	0.2744
	0.246	0.693	0.614	0.467	0.6366	0.4401	0.5595	0.6632	0.653	0.442	0.294	0.361	0.3135	0.4721	0.2106	0.5633
	0.444	0.664	1.17	0.586	0.5136	1.0952	0.5291	0.6722	0.666	0.46	0.403	0.802	0.3882	0.2409	0.2733	0.2952
	0.229	0.478	0.969	0.491	0.7013	0.211	1.021	0.7746	0.55	0.467	0.357	0.634	0.2578	0.3902	0.2609	0.4048
	0.646	0.219	0.87	0.545	0.2583	0.2997	0.3406	0.3297	0.357	0.474	0.203	0.276	0.3921	0.2996	1.0287	0.1664
	0.234	0.371	0.782	0.49	0.3254	0.5175	0.566	0.174	0.282	0.622	0.464	0.379	0.4526	0.3068	0.2732	0.7188
	0.424	0.479	0.934	0.486	0.6175	1.5539	0.2839	0.4663	0.705	0.393	0.422	0.146	0.2054	0.3876	0.7346	0.21
	0.773	0.239	0.412	0.706	0.2739	1.3343	0.7539	0.9744	0.806	0.471	0.304	0.464	0.3977	1.3227	0.8745	0.1357
	0.249	0.614	0.988	0.77	1.1321	0.4907	0.2929	0.0936	0.517	0.53	0.489	0.461	0.2788	0.2269	0.9049	0.051
	0.131	0.532	0.342	0.471	0.1509	0.5883	0.3156	0.3255	0.464	0.696	0.438	0.526	1.1345	0.2335	0.2169	0.3824
	0.308	0.658	0.783	0.474	0.3997	0.9019	0.1332	0.5226	0.466	0.651	0.432	0.745	0.2514	0.3768	0.1798	0.5546
	0.558	0.327	0.658	0.408	0.9916	0.5319	1.3268	1.2182	0.555	0.36	0.248	0.846	0.2639	0.6437	0.051	0.5828
	0.758	0.282	0.588	0.716	0.75	1.4462	0.2766	1.2335	0.88	0.532	0.263	0.356	0.251	0.3211	0.3799	0.5624
	0.35	0.848	0.751	0.614	0.3694	0.3405	0.4457	0.9923	1.194	0.497	0.68	0.351	0.4821	0.6712	0.3542	0.2114
	0.319	0.407	0.843	0.485	0.5091	0.3926	0.1942	1.2626	0.865	0.445	0.531	0.359	0.2953	0.156	1.0682	0.6245
	0.497	0.553	0.333	0.724	0.6336	1.4165	0.4455	1.3868	0.565	0.239	0.493	0.55	0.2947	0.2959	0.5449	0.2686
	0.353	0.404	0.885	0.641	1.1745	0.3525	0.607	0.3104	0.57	0.303	0.255	0.611	0.5648	0.4256	0.1503	0.1786
	0.58	0.867	1.006	0.603	0.8825	1.5955	0.3121	0.6467	1.206	0.421	0.473	0.307	0.5423	0.2896	0.3253	0.3263
	0.97	0.316	0.554	0.337	0.8128	0.6669	0.4183	1.2918	0.556	0.594	0.464	0.464	0.2062	0.3122	0.4249	0.357
	0.617	0.283	0.384	0.371	0.289	0.2803	0.2577	1.1685	0.988	0.598	0.237	0.418	0.2066	0.5691	0.3654	0.2969
	0.47	0.387	0.659	0.497	0.0775	0.3546	0.549	0.9006	0.467	0.409	0.574	0.47	0.217	0.4797	0.2599	0.3237
	0.619	0.742	0.807	0.146	0.6369	0.4796	0.1087	0.4707	0.485	0.765	0.556	0.34	0.2681	0.5287	0.2483	0.3209
	1.002	0.504	0.453	0.211	0.7845	0.8044	0.7811	1.4554	0.416	0.679	0.554	0.151	1.1461	1.0143	0.2153	0.1622
	0.511	0.474	0.86	0.834	0.3398	1.6464	0.398	1.9167	0.454	0.539	0.439	0.537	0.2477	0.6155	0.2495	0.2086
	0.572	0.526	0.423	0.504	0.8383	0.7492	0.6354	0.5811	0.606	0.405	0.513	0.414	0.3005	1.2746	0.3661	0.1641
	0.487	0.435	0.626	0.567	0.746	1.3217	1.3859	0.651	0.478	0.276	0.214	0.385	1.0932	0.6209	0.1051	0.4053
	0.799	0.049	0.601	0.405	0.3792	0.9841	0.6456	0.9562	0.324	0.355	0.367	0.668	0.2977	0.6502	0.0605	0.0984
	0.324	0.475	0.633	0.545	0.6194	0.472	0.9093	0.4844	0.577	0.243	0.339	0.352	0.3393	0.174	0.0882	0.1658
	0.808	0.184	0.542	0.437	0.3238	0.4835	0.6006	0.5623	0.725	0.263	0.416	0.337	0.4868	1.1948	1.1101	0.4023
	0.279	0.458	0.69	0.562	0.3941	1.8376	0.3356	0.8457	0.7	0.355	0.443	0.356	0.6417	0.1918	0.2068	0.0775
	0.418	0.039	0.857	0.326	0.6721	1.0407	0.2336	1.5744	0.505	0.663	0.358	0.329	0.4249	0.211	0.2133	0.2544
	0.684	0.421	0.53	0.498	0.4801	0.962	0.3655	1.1814	0.403	0.419	0.248	0.382	0.3886	0.1788	0.3212	0.2181
	0.206	0.46	1.449	0.495	0.5369	0.6903	1.5207	0.4102	0.855	0.557	0.269	0.412	0.5078	0.233	0.3604	0.2682
	0.175	0.343	0.51	0.608	0.2046	0.3652	0.8408	0.3213	0.607	0.464	0.458	0.333	0.2255	0.0355	0.2219	0.3791
	0.342	0.761	0.19	0.663	0.3263	1.2911	0.2683	1.5502	0.609	0.469	0.107	0.332	0.3201	0.4298	0.1855	0.3382
	0.605	0.484	0.518	0.662	1.369	1.0852	0.207	1.1588	0.279	0.36	0.061	0.254	0.3636	0.3227	0.309	0.3966
	0.102	0.488	1.045	0.579	0.3864	0.2653	0.4624	1.3277	0.571	0.671	0.413	0.409	0.3589	0.5234	0.4357	0.539
	1.105	0.49	0.51	0.545	0.2685	1.956	0.3079	1.1317	0.748	0.52	0.489	0.62	0.3876	0.9333	0.2017	0.6651
	0.513	0.321	0.579	0.685	0.5485	0.459	0.2295	1.0416	0.276	0.605	0.344	0.39	0.7136	0.2373	0.2668	0.1577
	0.435	0.302	0.253	0.398	1.8383	0.812	0.3247	1.3061	1.321	0.497	0.299	0.445	0.3724	0.7408	0.5491	0.166
	0.684	0.281	0.652	0.379	0.9747	1.01	0.0528	0.5008	0.725	0.385	0.431	0.428	0.4471	0.5613	0.1764	0.2425
	0.641	0.489	0.808	0.463	0.3605	1.2154	0.3316	0.3966	0.451	0.417	0.244	0.387	0.2265	0.544	0.4504	0.1257
	0.385	0.607	0.761	0.478	0.5951	0.7136	0.3991	0.3379	0.301	0.391	0.328	0.234	0.4726	0.2117	0.2123	0.227
	0.385	0.258	0.536	0.487	1.0319	0.0782	0.279	0.4839	0.42	0.422	1.031	0.262	0.243	0.5885	0.2323	0.2194
	0.286	0.442	0.7	0.314	0.2049	0.8012	0.9915	0.3975	0.468	0.387	0.627	0.384	0.2667	0.5592	0.241	0.1664
	0.345	0.368	0.376	0.537	0.2203	0.1876	0.2064	1.612	0.403	0.691	0.297	0.374	0.2667	0.456	0.1584	0.2553
	0.218	0.331	0.491	0.154	0.2712	0.1846	0.8934	0.3345	0.637	0.404	0.433	0.319	0.3436	0.3009	0.4137	0.2867
	0.9	0.052	0.772	0.279	1.0862	0.5133	1.0299	0.6707	0.339	0.47	0.488	0.486	0.2957	0.3409	0.2673	0.3017
	0.941	0.338	0.515	0.544	0.3456	1.0028	0.2113	1.4156	0.301	0.64	0.187	0.36	0.1766	0.3093	0.0635	0.2142
	0.452	0.372	0.461	0.537	0.2184	0.671	0.3055	0.6312	0.358	0.42	0.359	0.349	0.2958	0.142	1.2502	0.1786
	0.364	0.965	1.022	0.514	0.2808	1.6673	0.3038	1.0121	0.609	0.728	0.429	0.297	0.9449	0.3259	0.2007	0.4179
	0.513	0.312	0.946	0.666	0.3416	0.2843	0.1847	0.3605	0.498	0.542	0.439	0.091	0.3554	0.5134	0.8843	0.476
	0.583	0.18	0.503	0.365	0.7371	0.3544	0.1545	0.3734	0.512	0.439	0.532	0.229	0.4079	0.6591	0.7914	0.2576
	0.463	0.358	0.856	0.544	0.557	1.409	0.4944	1.4707	0.064	0.402	0.405	0.811	0.3603	0.6026	0.6082	0.3772
	0.93	0.481	0.74	0.506	0.5121	0.2566	1.3258	0.5584	0.841	0.056	0.372	0.671	0.3195	0.5683	0.0322	0.0845
	0.312	0.221	0.478	0.75	1.6362	0.3791	0.4246	1.0975	0.469	0.468	0.281	0.092	0.0508	0.5266	0.1702	0.0946
	0.277	0.309	0.355	0.215	0.6743	1.3033	0.1535	0.4604	0.3	0.517	0.388	0.558	0.4508	0.2509	0.2568	0.2428
	0.12	0.319	0.458	0.521	0.6899	1.1299	0.33	0.3989	0.063	0.2	0.043	0.178	0.3069	0.4872	0.292	0.3046
	0.274	0.116	0.508	0.631	0.4771	0.8876	0.4638	0.3328	0.302	0.626	0.18	0.826	0.3828	0.1973	0.4113	0.1017
	0.349	0.363	0.715	0.461	0.3981	0.9042	0.23	0.4172	0.151	0.358	0.487	0.417	0.503	0.5119	0.3101	0.2027
	0.936	0.425	1.498	0.46	0.8051	0.7491	0.3276	1.1915	0.325	0.55	0.599	0.437	0.7082	0.2393	0.1195	0.4176
	0.233	0.145	0.943	0.672	0.6482	0.2904	0.465	1.1525	0.278	0.466	0.472	0.376	0.3039	0.3038	0.3583	0.4252
	0.485	0.171	1.254	0.468	0.384	0.6406	0.4867	0.8537	0.606	0.415	0.521	0.383	0.3602	0.2992	0.3039	0.309
	0.744	0.901	1.023	0.547	0.3917	2.0554	0.5088	0.3877	1.039	0.372	0.231	0.671	0.2862	0.4188	0.3151	0.1753
	0.101	1.025	0.837	0.607	0.5674	0.5297	0.2765	0.9879	0.3	0.699	0.639	0.388	0.3653	1.4052	0.1179	0.3998
	0.484	0.69	0.412	0.405	0.6604	1.3934	0.8088	0.8148	0.046	0.485	0.361	0.336	0.3436	0.4217	0.7726	0.5554
	0.543	0.58	0.443	0.603	0.166	0.6107	0.2857	2.3028	0.065	0.241	0.401	0.504	0.4214	0.3787	0.1702	0.8116
	0.31	1.143	0.698	0.564	1.6623	0.7717	0.2723	0.7793	0.468	0.503	0.68	0.49	0.2933	0.7941	0.3741	0.6759
	0.541	0.46	1.139	0.482	0.5841	0.8357	0.4235	0.4977	0.321	0.095	0.921	0.24	0.1734	0.1297	0.1032	0.2921
	0.375	0.885	0.871	0.563	0.083	0.695	0.7306	0.379	0.304	0.395	0.518	0.353	0.3521	0.2078	0.2247	0.2204
	0.55	0.495	0.519	0.495	0.3679	1.5523	0.4997	0.3945	0.307	0.479	0.68	0.426	0.3688	0.3595	0.217	0.2454
	0.404	0.205	0.211	0.383	0.4321	0.6555	0.5932	0.7557	0.144	0.387	0.409	0.27	0.2395	0.7073	0.2879	0.2779
	0.309	0.539	0.202	0.122	0.3235	1.2656	0.2801	0.4948	0.294	0.222	0.443	0.336	0.4652	0.3045	0.6206	0.2235
	0.597	0.37	0.857	0.556	0.4578	1.4723	0.5698	1.064	0.239	0.27	0.53	0.444	0.4201	0.636	0.3659	0.3331
	0.447	0.149	1.04	0.667	0.2892	1.3268	0.3036	0.4893	0.325	0.3	0.497	0.45	0.2224	0.32	0.2824	0.3017
	0.55	0.523	0.983	0.465	0.4953	1.464	1.1602	0.5931	0.302	0.626	0.447	0.508	0.4084	0.7307	1.0799	0.1075
	0.45	0.548	0.892	0.518	0.5927	0.5067	0.5143	1.8512	0.247	0.255	0.404	0.442	0.1455	0.4709	0.3541	0.2266
	0.383	0.478	0.155	0.55	1.0409	0.2252	0.7489	0.998	0.513	0.54	0.354	0.656	0.348	0.4173	0.2614	0.2854
	0.736	0.089	1.14	0.386	0.2529	0.2569	0.31	0.5237	0.23	0.349	0.201	0.546	0.4889	0.3118	0.2066	0.861
	0.211	0.328	0.917	0.614	0.46	0.7949	0.4313	0.3643	0.425	0.438	0.151	0.404	0.8112	0.8045	0.7111	0.2387
	0.88	0.056	0.207	0.471	0.2575	0.2837	0.2935	0.4452	0.178	0.402	0.844	0.475	0.4879	0.265	0.2756	0.1405
	0.663	0.3	0.489	0.274	0.5806	0.5376	0.1553	0.5727	0.356	0.451	0.457	0.458	0.3103	0.8628	1.3243	0.143
	0.257	0.204	0.37	0.849	0.5262	0.0689	0.3706	1.337	0.348	0.606	0.512	0.648	0.5273	0.3566	0.2464	0.4867
	0.709	0.593	0.852	0.585	0.4119	0.5834	0.8955	0.4217	0.597	0.343	0.422	0.534	0.3617	0.325	0.1791	0.0381
	0.477	0.514	0.247	0.533	0.2811	0.9234	0.3058	1.5083	0.096	0.269	0.335	0.642	0.268	1.1684	0.131	0.5376
	0.408	0.314	0.436	0.586	0.4908	0.7469	0.4085	1.2092	0.926	0.644	0.321	0.363	0.34	1.1476	1.3942	0.5025
	0.474	0.25	0.772	0.586	0.5503	1.2002	0.4557	0.8014	0.199	0.269	0.449	0.318	0.2559	0.1708	0.1557	0.1236
	0.422	0.277	0.646	0.356	0.7127	1.4427	0.4339	0.3195	0.301	0.42	0.384	0.415	0.4044	0.3876	0.2709	0.0251
	0.208	0.527	0.34	0.718	0.354	1.1649	0.0528	0.4822	0.278	0.345	0.337	0.658	0.3364	0.4808	0.1695	0.2411
	0.867	0.233	0.58	0.746	0.9385	0.1878	1.0584	0.6219	0.47	0.671	0.104	0.626	1.1381	0.3621	0.3284	0.4022
	0.642	0.343	0.458	0.192	0.2848	0.3193	1.6033	1.2512	0.212	0.456	0.402	0.352	0.3085	0.2405	0.2077	0.2117
	0.107	0.465	0.592	0.644	0.3472	0.6567	1.0651	0.0845	0.304	0.594	0.215	0.528	0.7186	0.7217	0.2547	0.1883
	0.811	0.745	0.055	0.753	0.2918	1.4816	0.2773	0.6438	0.174	0.285	0.174	0.572	0.2666	0.3207	0.1452	0.1995
	0.559	1.091	0.33	0.362	0.4397	0.2189	0.3781	1.2605	0.256	0.356	1.055	0.553	0.2357	0.3733	0.2122	0.3388
	0.562	0.44	0.321	0.39	0.3969	1.8406	0.2984	0.4405	0.375	0.545	0.609	0.168	0.8662	0.6278	0.5844	0.315
	0.112	0.364	0.735	1.044	1.6078	0.1688	0.3199	0.4516	0.034	0.598	0.574	0.332	0.3809	0.3697	0.1999	0.3023
	0.499	0.472	0.418	0.525	0.6398	0.5899	1.2246	1.0176	0.43	0.486	0.435	0.364	0.1813	0.303	0.2533	0.3263
	0.772	0.602	0.615	0.348	0.2097	0.3241	0.3348	0.9061	0.342	0.463	0.52	0.605	0.7032	0.324	0.5725	0.0998
	0.205	0.792	2.033	0.528	0.8447	0.5529	0.4989	0.8435	0.404	0.234	0.455	0.181	0.2297	0.206	0.29	0.3165
	0.37	0.656	0.638	0.356	0.545	1.3963	0.6343	0.3058	0.04	0.433	0.248	0.263	0.3398	0.5611	0.3133	0.2056
	0.469	0.308	0.364	0.728	0.4346	0.1553	0.1817	0.3389	0.283	0.4	0.341	0.737	0.827	0.238	1.976	0.2755
	0.321	0.319	0.878	0.5	1.2115	0.3017	0.779	0.4359	0.343	0.294	0.422	0.629	0.2487	0.5127	0.3335	0.5089
	0.482	0.271	0.617	0.769	0.427	0.5511	0.2239	1.5071	0.079	0.491	0.398	0.614	0.5372	0.1804	0.2541	0.413
	0.481	0.491	1.194	0.605	0.3241	0.6301	0.3051	1.1363	0.132	0.439	0.407	0.467	0.2301	0.258	0.1479	0.0768
	0.819	0.244	0.426	0.499	0.5172	0.1626	1.0245	0.2926	0.137	0.477	0.585	1.38	0.2001	0.2814	0.1646	0.5465
	0.539	0.745	1.118	0.627	1.3814	0.4253	1.0626	0.5622	0.121	0.256	0.52	0.34	0.2716	0.549	0.3946	0.6059
	0.784	0.189	0.603	0.469	0.2525	0.3474	0.098	1.2129	0.476	0.428	0.329	0.529	0.2486	0.7276	0.1841	0.5216
	0.479	0.522	0.793	0.485	0.3147	0.3548	0.7632	1.1286	0.033	0.605	0.381	0.538	0.5193	0.2333	0.3094	0.5169
	0.299	0.363	0.42	0.595	0.4202	0.0825	0.0819	0.2833	0.24	0.557	0.567	0.475	0.2119	0.4947	0.9018	0.7183
	0.578	0.627	0.075	0.378	0.1733	1.1681	0.1422	1.2748	0.044	0.429	0.303	0.338	0.5109	0.4813	0.3705	0.1536
	0.187	0.155	0.356	0.409	0.3635	0.2481	0.2658	0.9506	0.479	0.305	0.62	0.193	0.6228	0.3451	0.1057	0.257
	0.741	1.172	0.771	0.717	0.5838	0.4004	0.0809	0.7026	0.592	0.322	0.524	0.556	0.6613	0.1846	0.3302	0.0831
	0.388	0.554	0.311	0.447	0.4586	1.0345	0.7124	0.5934	0.437	0.411	0.312	0.175	0.3559	0.3957	0.1524	0.1489
	0.476	0.656	0.407	0.828	0.5568	0.454	0.544	1.1318	0.136	0.496	0.115	0.208	0.322	0.2707	0.1397	0.5896
	1.002	0.797	0.516	0.342	1.0113	0.2294	0.5148	0.4163	0.098	0.579	0.31	0.321	0.6784	0.215	0.9172	0.1248
	0.607	0.803	0.849	0.818	0.9909	0.8953	0.68	0.4626	0.282	0.426	0.124	0.447	0.3605	0.3711	0.224	0.114
	0.606	0.385	0.554	0.616	0.3815	1.4457	0.3706	1.1502	0.538	0.421	0.624	0.216	0.2941	0.1467	0.1407	0.5325
	0.518	0.217	0.829	0.727	0.3736	0.2328	0.9879	0.6216	0.31	0.355	0.368	0.527	0.2408	0.2545	0.2122	0.1616
	0.51	0.78	0.339	0.521	0.6275	0.246	0.657	0.7327	0.495	0.504	0.066	0.366	0.2594	0.3428	0.1265	0.5388
	0.312	0.245	0.47	0.392	0.5941	0.5044	0.0473	0.6161	0.193	0.67	0.348	0.228	0.2887	0.4399	0.3194	0.0781
	0.876	0.151	0.126	0.407	1.6555	0.3202	0.6002	0.7489	0.483	0.476	0.427	0.195	0.1217	0.4021	0.2558	0.1872
	0.27	0.513	0.458	0.493	0.1914	1.2702	0.7753	0.4027	0.119	0.542	0.564	0.4	0.5186	0.2783	0.3363	0.2143
	0.163	0.59	0.47	0.512	0.4952	0.6625	0.2407	1.1899	0.324	0.567	0.399	0.331	0.6102	0.1685	0.1998	0.3073
	0.897	0.489	0.042	0.479	0.2001	1.3598	0.2647	0.8661	0.183	0.714	0.562	0.738	1.4582	0.6798	0.3036	0.2064
	0.23	0.388	1.513	0.455	0.4659	1.1818	0.5103	1.0446	0.137	0.347	0.459	0.392	0.2559	0.2687	0.1643	0.4133
	0.589	0.376	1.411	0.673	0.7048	0.6789	0.3969	0.6991	0.423	0.496	0.746	0.478	0.3797	0.1727	0.3094	0.1284
	1.015	0.457	1.101	0.609	0.2674	0.5039	0.6248	1.1771	0.068	0.062	0.315	0.585	0.1793	0.5066	0.0746	0.1534
	1.104	0.422	1.095	0.624	0.5999	1.1705	0.942	0.6871	0.096	0.311	0.441	0.485	0.4525	0.4023	0.1813	0.0694
	0.796	0.322	1.33	0.595	0.4393	1.4511	1.1206	0.3728	0.324	0.291	0.32	0.411	0.5262	0.2799	0.367	0.2608
	0.264	0.196	1.71	0.312	0.3324	0.81	0.5271	1.0414	0.513	0.374	0.199	0.529	0.1464	0.2365	0.2132	0.4989
	0.336	0.596	0.983	0.306	0.1763	1.8014	0.293	1.1823	0.47	0.522	0.584	0.537	0.5179	0.3263	0.1138	0.2453
	0.482	0.194	1.163	0.426	0.679	0.9727	0.21	0.9042	0.023	0.408	0.299	0.55	0.4205	0.2755	0.5471	0.6548
	0.86	0.186	0.863	0.621	0.6675	0.3548	0.0623	0.9301	0.356	0.547	0.353	0.827	0.3928	0.3753	0.307	0.1789
	0.566	0.062	1.385	0.83	0.6686	0.4962	1.808	1.1116	0.327	0.314	0.372	0.355	0.5127	0.5264	0.237	0.1247
	0.435	0.443	1.071	0.763	1.0021	0.734	0.4153	1.2415	0.28	0.468	0.304	0.114	0.2357	0.5058	0.3805	0.1292
	0.585	0.213	1.23	0.902	0.318	0.8198	0.2322	1.222	0.138	0.528	0.285	0.263	0.4275	0.2227	0.2039	0.5621
	0.627	0.462	0.471	0.872	0.4886	1.5739	1.0371	0.6555	0.207	0.426	0.308	0.225	0.3132	0.1588	0.1949	0.7601
	0.587	0.901	0.962	0.458	0.2994	0.8405	0.4147	0.3525	0.432	0.506	0.567	0.359	0.1586	0.3726	0.1397	0.1039
	0.738	0.156	1.191	0.789	0.5571	0.406	0.3274	0.1123	0.552	0.343	0.475	0.174	0.3851	0.2552	0.2336	0.4092
	0.624	0.243	1.295	0.648	0.6703	0.3425	0.8826	0.308	0.515	0.465	0.61	0.672	0.4746	0.0917	0.3487	0.8485
	0.699	0.219	0.32	0.333	0.6936	0.7927	1.2552	0.2537	0.491	0.322	0.308	0.186	0.0885	0.2767	0.1649	0.2725
	0.597	1.265	1.121	0.46	0.3572	1.6463	0.3582	0.7343	0.126	0.585	0.314	0.504	0.2769	0.4605	0.0401	0.2382
	0.522	1.23	1.087	0.359	0.2526	1.0556	0.3993	0.6836	0.059	0.417	0.323	0.24	0.183	0.3846	0.1007	0.3035
	0.836	1.108	1.03	0.461	0.2214	0.821	1.1983	0.2956	0.113	0.478	0.453	0.679	1.1189	0.2115	0.339	0.555
	0.395	1.221	0.916	0.627	0.5206	0.5438	0.2504	0.1714	0.186	0.358	0.299	0.357	1.1881	0.8666	0.1695	0.5023
	0.606	1.057	1.067	0.329	0.5887	1.2479	0.3425	0.3311	0.377	0.47	0.288	0.724	0.2596	0.1183	0.2837	0.5137
	0.52	1.16	1.127	0.867	0.3262	0.2085	0.231	1.1929	0.189	0.738	0.479	0.148	0.5365	0.0663	0.4618	0.612
	0.421	0.617	0.478	0.668	0.1566	0.3451	0.9106	1.4016	0.168	0.36	0.481	0.153	0.5795	0.2684	0.0474	0.3389
	0.146	0.828	0.808	0.501	0.4478	1.4098	1.3182	0.1862	0.123	0.478	0.681	0.399	0.1056	0.6313	0.2044	0.2383
	0.379	0.726	0.969	0.829	0.5866	0.339	0.3273	0.3964	0.056	0.441	0.365	0.528	0.2045	1.0468	0.3316	0.1327
	0.645	0.409	0.598	0.443	0.1873	0.9472	0.9621	0.6667	0.537	0.262	0.455	0.53	0.1787	0.2888	0.1718	0.0963
	0.235	0.635	1.544	0.39	0.3124	0.3077	0.7377	0.1326	0.247	0.769	0.507	0.229	0.3938	0.3345	0.2251	0.1176
	0.256	0.289	0.802	0.639	0.2884	0.3977	0.4167	0.8887	0.268	0.559	0.345	1.033	0.6841	0.1272	0.0577	0.4474
	0.297	0.295	0.491	0.495	0.8178	0.2448	0.2218	0.2275	0.239	0.623	0.599	0.525	0.5222	0.2102	0.2597	0.1171
	0.679	0.407	0.836	0.443	0.34	0.6514	0.5303	0.885	0.423	0.289	0.204	0.584	0.412	0.2901	0.1584	0.143
	0.375	0.796	0.659	0.287	0.1184	0.518	0.3004	1.5101	0.132	0.441	0.472	1.206	0.2168	0.1218	0.2212	0.0921
	0.39	1.211	0.613	0.936	0.4263	0.4978	0.199	1.6813	0.898	0.279	0.353	1.202	0.2767	0.0658	0.1992	0.1342
	0.176	0.701	0.364	0.459	0.5631	0.2882	1.5274	0.5487	0.518	0.599	0.312	1.241	0.2143	0.4189	0.4459	0.1109
	0.567	0.353	0.81	0.779	0.3919	1.642	0.1253	0.3439	0.303	0.5	0.739	1.138	0.2404	0.227	0.4483	0.0907
	0.433	1.144	1.382	0.329	0.1664	1.6746	0.5176	0.4044	0.386	0.206	0.494	0.33	0.8202	0.2873	0.2496	0.1002
	0.924	0.525	0.446	0.513	0.4979	0.2948	0.4698	1.1095	0.512	0.475	0.421	0.191	0.3516	0.1454	0.264	0.2299
	0.387	0.344	0.974	0.329	0.6814	1.0494	0.3927	0.7645	0.527	0.523	0.363	1.147	0.4823	0.2716	0.3522	0.1707
	0.243	0.42	0.279	0.483	0.2526	0.6034	0.3146	0.5792	0.089	0.474	0.286	1.107	0.1035	0.3356	0.3055	0.0754
	1.056	0.211	0.797	0.481	0.491	1.6666	0.3556	1.4063	0.063	0.532	0.517	0.564	0.2333	0.0923	0.1116	0.3091
	0.292	0.303	0.716	0.479	1.5104	0.948	1.2704	1.4447	0.039	0.422	0.548	0.713	0.6436	0.4293	1.3848	0.1479
	0.692	0.824	0.427	0.087	0.3344	0.4616	0.3502	0.5231	0.837	0.507	0.258	0.907	0.3824	0.5858	0.2239	0.0279
	0.506	0.731	0.119	0.635	0.6049	1.2048	0.3491	0.9605	0.367	0.513	0.321	0.912	0.3426	0.1626	0.5857	0.2355
	1.287	0.36	0.901	0.412	0.2318	1.5566	0.582	0.4277	0.51	0.234	0.215	0.452	0.3123	0.4137	0.7659	0.5664
	1.05	0.358	0.802	0.475	0.7635	0.2996	0.1778	0.6126	0.543	0.347	0.267	0.364	0.4544	1.143	0.14	0.1215
	0.393	0.796	0.607	0.508	0.3792	0.2212	0.2618	0.9671	0.51	0.418	0.328	0.261	0.1497	0.2167	0.2427	0.0574
	0.249	0.244	0.751	0.296	0.2898	0.6452	0.2955	0.8512	0.308	0.685	0.443	0.376	0.3741	0.3206	0.367	0.1957
	0.302	0.395	0.303	0.474	0.1563	0.8638	0.2659	1.076	0.17	0.397	0.696	0.438	0.3293	0.3826	0.3139	0.4208
	1.354	0.393	1.016	0.45	0.1734	0.3131	1.6682	0.588	0.278	0.187	0.942	0.439	0.3006	0.487	0.1124	0.6301
	0.748	0.63	0.071	0.356	0.2285	0.2711	0.2962	1.0336	0.556	0.348	0.713	0.795	0.1636	0.707	0.0406	0.3511
	0.355	0.567	0.307	0.235	0.3902	0.3352	0.2578	1.1483	0.572	0.552	0.439	0.886	0.635	0.1291	0.3079	0.2982
	0.256	0.428	0.752	0.481	0.6235	0.1876	0.3734	0.592	0.063	0.398	0.544	0.932	0.2572	0.4843	0.3458	0.2028
	0.094	0.068	1.694	0.637	0.547	0.3775	0.5629	0.4803	0.098	0.475	0.215	0.031	0.3305	0.109	0.2945	0.2856
	0.261	0.368	1.121	0.35	0.5492	0.2456	0.5422	1.0465	0.121	0.391	0.216	0.409	0.2659	0.3629	0.4761	0.1018
	0.287	0.049	0.561	0.31	0.3703	1.2262	0.2617	0.5583	0.404	0.325	0.407	0.309	0.6704	1.0058	0.3512	0.2546
	0.293	0.208	0.511	0.876	0.7507	0.4654	0.2907	1.0709	0.273	0.413	0.532	0.377	0.3434	0.4715	0.1239	0.1141
	0.267	1.461	0.294	0.394	0.2881	0.8478	0.274	1.1086	0.446	0.385	0.407	0.405	0.3021	0.372	0.152	0.1114
	0.676	0.554	0.355	0.189	0.5302	0.193	0.2241	0.6248	0.266	0.558	0.269	0.679	0.6811	0.4908	0.3339	0.3562
	0.687	0.327	1.196	0.24	0.1809	1.0245	0.1631	1.0306	0.234	0.508	0.12	0.694	0.2071	0.4787	0.2154	0.6077
	0.304	0.201	0.486	1.063	0.4713	0.1258	0.4831	1.0056	0.041	0.435	0.272	0.366	0.2014	0.5405	0.4862	0.2188
	0.665	0.509	1.11	0.962	0.3355	0.7482	0.609	0.1415	0.385	0.515	0.611	0.361	0.2418	0.2633	0.4053	0.3982
	0.223	0.439	0.899	0.733	0.2322	0.0669	0.2948	0.7338	0.226	0.615	0.281	0.708	0.1408	0.4673	0.3091	0.3679
	1.121	0.552	0.775	0.655	0.873	0.1637	0.5484	1.0929	0.122	0.688	0.629	0.142	0.0217	0.2171	0.1334	0.1623
	0.689	0.275	0.634	1.379	0.2609	0.6268	0.6137	0.5862	0.471	0.642	0.306	0.609	0.8365	0.8376	0.4121	0.0995
	0.928	0.604	0.317	0.563	0.1369	0.8389	0.1256	1.0169	0.339	0.434	0.638	0.066	0.1113	0.3855	0.2197	0.1163
	0.11	0.161	0.466	0.646	0.4461	1.2834	0.9738	0.5876	0.209	0.534	0.153	0.05	0.209	0.5458	0.1814	0.2939
	0.153	0.652	1.241	0.619	0.3532	0.7595	0.7664	0.4927	0.054	0.457	0.209	0.172	0.5453	0.2677	0.0273	0.3913
	0.456	0.326	0.81	0.484	0.3383	0.574	0.8572	0.4932	0.345	0.366	0.779	0.33	0.9587	0.2859	0.2498	0.2132
	0.643	0.686	0.056	0.512	0.6545	0.311	0.4202	1.419	0.459	0.43	0.243	0.169	0.2602	0.6073	0.4585	0.0481
	0.155	0.548	1.281	0.476	0.3241	0.3206	0.6611	1.5618	0.101	0.221	0.572	0.665	0.2226	0.5548	0.4641	0.2248
	0.299	0.425	0.663	0.465	0.2981	1.8839	0.2968	0.9812	0.088	0.485	0.384	0.857	0.4966	0.1606	0.2289	0.3939
	0.378	0.125	0.248	0.486	0.4779	0.1277	0.8204	1.0326	0.186	0.425	0.503	0.391	0.2428	0.4566	0.1899	0.3144
	0.323	0.989	0.378	0.253	0.5661	0.4811	0.2983	0.7028	0.462	0.496	0.184	0.655	1.0757	0.2083	0.3795	0.4229
	0.305	0.331	0.806	0.596	0.2032	0.6481	0.2094	0.7567	0.243	0.624	0.178	1.053	0.141	0.3744	1.1208	0.34
	0.818	0.168	0.583	0.737	0.2789	1.432	0.319	0.4203	0.115	0.444	0.036	1.001	0.2946	0.7612	0.1411	0.0786
	0.105	0.291	1.095	0.755	0.3249	1.8605	0.5713	1.0334	0.483	0.47	0.438	0.973	0.0891	0.1668	0.2463	0.309
	0.644	0.35	0.858	0.73	0.2096	1.4159	0.3363	0.4033	0.069	0.457	0.157	0.317	0.3338	0.2489	0.1445	0.0964
	0.481	0.618	0.172	0.531	0.4106	0.4721	0.5363	1.0679	0.159	0.373	0.345	0.711	0.4953	1.3333	0.4035	0.0925
	0.797	0.437	0.428	0.449	0.922	0.5838	0.2837	1.1909	0.213	0.097	0.186	0.295	0.2937	0.3755	0.1775	0.1932
	0.246	0.432	0.805	0.497	0.1509	1.1414	0.2459	0.532	0.337	0.668	0.331	0.587	0.3952	0.7391	0.0321	0.4272
	0.391	0.358	1.263	0.926	0.447	1.6063	0.7978	0.1958	0.21	0.334	0.099	0.547	0.132	0.4782	0.328	0.1102
	0.285	0.696	1.34	0.602	0.6427	1.1252	0.6707	1.3062	0.474	0.612	0.213	0.347	0.2505	0.1786	0.1556	0.1215
	0.207	0.19	0.616	0.449	0.1588	1.2268	1.2178	1.234	0.167	0.595	0.164	0.547	0.1334	0.0907	0.2417	0.1047
	0.578	0.824	1.256	0.392	0.5857	1.4512	0.3496	0.8808	0.116	0.445	0.087	0.119	0.3672	0.0569	0.1189	0.0584
	0.201	0.447	0.25	0.656	0.1099	0.1383	0.695	0.6015	0.322	0.105	0.033	0.244	0.4275	0.1842	0.2345	0.6682
	0.398	0.44	0.074	0.247	0.1612	0.754	1.2232	1.3849	0.333	0.286	0.104	0.35	0.3349	0.3063	0.1872	0.3359
	0.238	0.249	0.601	0.704	0.3983	0.7696	0.2552	1.027	0.213	0.553	0.322	0.165	0.049	0.2367	0.3018	0.5957
	0.165	0.401	0.436	0.217	0.6956	0.9686	0.2084	0.3397	0.43	0.364	0.627	0.278	0.1316	0.2561	0.7898	0.0535
	0.196	0.532	0.648	0.596	0.4059	1.0541	0.3624	0.7099	0.291	0.463	0.168	0.367	0.8653	0.5856	0.2043	0.1922
	0.154	0.356	0.812	1.06	1.168	0.3857	0.2064	0.4824	0.099	0.537	0.157	0.196	0.3635	0.0417	0.066	0.1773
	0.477	0.041	0.412	0.967	0.3626	0.31	0.0628	1.381	0.039	0.434	0.041	0.162	0.2641	0.2399	0.5188	0.1748
		0.343	1.453	0.752	0.514	0.2728	0.4272	1.057	0.186	0.471	0.206	0.157	0.4002	0.7415	0.1854	0.3944
	0.711	0.58	0.405	1.018	0.2572	1.2072	0.2377	0.1134	0.434	0.621	0.12	0.523	0.4745	0.2098	0.14	0.3965
	0.747	0.433	0.373	0.984	0.4241	1.2744	0.4299	0.5676	0.24	0.628	0.295	0.728	0.3549	0.0476	0.4807	0.0884
	0.449	0.337	1.008	1.033	0.2376	0.2506	0.3196	0.778	0.203	0.343	1.345	0.303	0.3395	0.4754	0.3706	0.16
	1.324	0.317	1.416	0.526	0.3035	0.6327	1.0817	1.1348	0.129	0.391	0.666	0.525	0.406	0.1545	0.1436	0.1605
	1.153	0.308	1.07	1.039	0.2746	0.2538	0.551	1.2661	0.134	0.697	0.917	0.759	0.405	0.281	0.1733	0.0513
	1.045	0.349	0.433	0.687	0.5261	0.1173	0.3481	0.7096	0.324	0.509	0.37	0.115	0.3337	0.5583	0.2444	0.1699
	0.634	0.37	0.277	0.954	0.681	0.4863	0.3998	0.2123	0.097	0.408	0.55	0.051	0.462	0.2154	0.5393	0.2935
	0.966	0.785	0.047	0.656	0.1522	1.1561	0.5823	1.1472	0.113	0.42	0.713	0.289	0.1816	0.34	0.2421	0.1961
	0.307	0.572	0.213	0.934	0.5391	0.6074	0.5299	0.1538	0.469	0.58	0.427	0.33	0.2554	0.5745	0.387	0.2348
	0.389	0.874	0.923	0.489	0.3938	1.4318	0.3842	1.9016	0.454	0.218	0.328	0.135	0.0771	0.6185	0.0927	0.0302
	0.71	0.988	0.307	0.589	0.2529	1.7792	1.0632	0.9898	0.272	0.527	0.566	0.024	0.6573	0.1358	0.8751	0.4052
	1.116	1.106	0.562	1.413	0.3273	1.1246	0.1691	1.0288	0.083	0.254	0.559	0.059	0.543	0.1521	0.2519	0.2742
	0.469	1.091	0.528	0.482	0.1352	0.4834	0.2928	0.6482	0.12	0.38	1.012	0.13	0.2959	0.3036	0.2861	0.2739
	1.035	0.683	0.87	0.539	0.0794	0.5466	0.8342	0.4288	0.069	0.608	0.501	0.371	0.1411	1.0801	0.1401	0.4956
	1.25	0.762	0.45	0.54	0.4196	1.6777	1.1808	0.12	0.086	0.668	0.063	0.433	0.5585	0.7024	0.1208	0.1374
	0.913	0.801	0.433	0.587	0.248	0.2443	0.4939	0.6768	0.408	0.278	0.046	0.043	0.5976	0.1387	0.2793	0.1928
	1.08	0.769	0.691	0.547	0.2573	0.9595	0.3726	1.2823	0.08	0.492	0.036	0.521	0.4449	0.4421	0.2833	0.3188
	0.428	0.231	0.033	0.408	0.4173	0.4849	0.3435	1.0721	0.079	0.414	0.45	0.345	0.7348	0.4578	0.0561	0.1926
	1.246	0.963	1.537	0.284	0.7264	0.2944	0.4196	0.3801	0.131	0.373	0.545	0.132	0.6224	0.1282	0.4156	0.0854
	0.682	0.38	0.814	0.384	0.2796	0.2428	0.074	0.2447	0.073	0.99	0.433	0.044	0.3227	0.7341	0.2437	0.1094
	0.405	0.746	0.478	0.794	0.1769	0.512	0.1692	0.5321	0.201	0.649	0.438	0.717	0.182	0.2341	0.3955	0.1773
	1.157	1.031	0.524	0.633	0.5927	0.5887	0.2603	0.6858	0.24	0.399	0.124	0.241	1.0197	0.4521	0.1027	0.19
	0.427	0.456	0.278	0.708	0.2897	0.1064	0.2328	0.6912	0.331	0.521	0.123	0.131	0.3756	1.2279	0.1425	0.1014
	0.302	0.888	0.082	0.46	0.4056	1.052	0.372	1.3664	0.755	0.544	1.034	0.726	0.2898	0.151	0.697	0.2234
	0.216	0.508	0.852	0.526	0.4575	0.3787	0.0855	0.2936	0.418	0.677	0.166	0.232	0.5779	0.2226	0.2341	0.0523
	1.329	0.505	0.275	0.554	0.0042	0.3106	0.5768	1.7891	0.466	0.445	0.465	0.589	0.9166	0.5365	0.2015	0.0656
	0.382	0.611	0.473	0.572		0.281	0.3446	0.4834	0.426	0.612	0.376	0.219	0.4446	0.1053	0.3435	0.0643
	0.672	0.438	0.539	0.585		0.1302	0.4129	0.3358	0.132	0.323	0.192	0.529	0.9009	0.5334	0.3378	0.439
	1.078	0.578	0.773	0.617		1.511	0.6052	0.4122	0.205	0.434	0.348	0.434	0.435	0.306	0.2417	0.049
	0.328	0.693	0.666	0.41		1.6705	0.3815	1.5334	0.061	0.584	0.774	0.482	0.6107	0.6706	0.1426	0.0675
	0.931	0.215	0.554	0.493		0.4136	1.061	0.6172	0.206	0.594	0.568	0.143	1.1905	1.0774	0.575	0.0778
	1.497	0.469	0.886	0.73		0.27	0.2719	1.472	0.052	0.075	0.958	0.064	0.3559	0.8873	0.5023	0.1841
	0.804	0.99	0.118	0.641		0.9621	0.3102	0.9369	0.144	0.406	0.238	0.389	0.2817	0.1666	0.3991	0.4357
	0.81	0.176	0.498	0.688		0.8679	0.9327	0.5595	0.07	0.355	0.206	0.156	0.6313	0.4176	0.0475	0.1741
	0.802	0.438	0.374	0.546		0.9724	0.3511	0.3539	0.059	0.5	0.144	0.328	0.1637	0.2004	0.349	0.0599
	0.94	0.976	0.129	0.764		0.2793	0.3658	0.1327	0.269	0.533	0.333	0.772	0.2899	0.1413	0.2892	0.277
	0.106	0.196	0.382	0.586		0.471	0.2611	0.5398	0.515	0.489	0.3	0.689	0.2582	0.2299	0.4145	0.2399
	0.164	0.345	0.728	0.358		0.8569	0.2149	0.2401	0.206	0.27	0.093	0.421	0.3833	0.0858	0.2445	0.5114
	0.186	0.484	0.6	0.537		0.253	0.4599	1.0386	0.024	0.556	0.15	0.32	0.1781	0.3123	0.1341	0.0937
	0.987	0.587	0.78	0.659		1.3667	0.6197	1.3533	0.241	0.517	0.306	0.649	0.3604	0.2561	0.1279	0.1765
	0.481	0.349	0.4	0.427		0.5245	0.4555	0.4252	0.088	0.559	0.637	0.589	0.6867	0.2108	0.5425	0.1374
	1.012	0.569	0.517	0.213		0.1695	0.5957	0.3315	0.164	0.187	0.156	0.255	0.3391	0.2661	0.3391	0.2779
	0.455	0.215	0.772	0.195		1.6187	0.1758	2.1016	0.036	0.524	0.278	0.301	0.5047	0.2287	0.3142	0.198
	0.391	0.441	0.217	1.156		0.1603	0.4491	1.1069	0.202	0.423	0.205	0.324	0.0996	0.3947	0.4492	0.1513
	0.956	0.483	0.408	0.792		0.2392	0.361	1.6438	0.059	0.543	0.334	0.478	0.3653	0.1317	0.2109	0.1855
	0.246	0.316	0.617	0.927		0.2837	0.2596	0.8857	0.482	0.37	0.379	0.691	0.1749	0.1856	0.2263	0.4697
	0.986	0.648	0.038	1.315		1.1619	0.3017	1.1415	0.036	0.449	0.331	0.273	0.1709	0.3637	0.2121	0.1676
	0.465	0.081	0.503	0.832		1.3545	0.2857	1.5406	0.156	0.329	0.188	0.534	0.1209	0.3202	0.8377	0.1283
	0.196	0.288	0.49	0.675		0.3095	0.4024	0.2348	0.093	0.407	0.274	0.282	1.0826	0.128	0.4722	0.33
	0.231	1.059	0.591	0.846		0.5414	0.1441	1.4107	0.186	0.49	0.59	0.207	0.1618	0.2559	0.2426	0.5536
	0.142	0.539	0.474	0.684		0.3687	0.1691	0.3379	0.273	0.406	0.489	0.327	0.6203	0.3898	0.1191	0.1901
	0.149	0.423	0.675	0.725		0.4923	0.4759	0.2095	0.425	0.39	0.105	0.256	0.444	0.2599	0.2948	0.113
	0.565	0.354	0.205	0.714		1.7017	0.328	0.358	0.054	0.561	0.165	0.471	0.1548	0.8425	0.4157	0.073
	1.432	0.577	0.298	1.092		0.2413	0.7696	0.599	0.139	0.41	0.282	0.098	0.1886	0.2728	0.2436	0.0892
	0.436	0.295	0.611	1.007		1.3221	0.3961	0.7845	0.27	0.219	0.111	0.2	0.1865	0.146	0.0444	0.1927
	0.462	0.347	0.117	1.414		0.423	0.6325	0.9861	0.254	0.945	0.207	0.611	0.4548	0.1422	0.1998	0.1487
	0.308	0.732	0.651	1.139		0.6704	0.3255	1.1325	0.39	0.684	0.187	0.328	1.0979	0.4468	0.1632	0.2853
	0.83	0.26	0.709	0.907		0.7846	0.4714	1.2341	0.399	0.668	0.268	0.222	0.3149	0.6708	0.288	0.5153
	0.518	0.371	0.15	1.053		0.1824	0.3312	0.151	0.277	0.701	0.225	0.499	0.4498	0.1514	0.1	0.0639
	0.937	0.055	0.133	1.25		0.6057	0.7654	0.508	0.136	0.855	0.259	0.15	0.7434	0.0789	0.2341	0.2865
	0.493	0.175	0.086	0.766		0.5786	0.2783	0.4594	0.302	0.267	0.486	0.064	0.4269	0.3521	0.4119	0.0511
	0.4	0.745	0.37	1.001		0.4166	0.1754	0.4587	0.28	0.29	0.236	0.62	0.4537	0.6113	0.1625	0.4013
	0.33	0.586	0.263	1.215		0.9796	0.2882	1.5337	0.645	0.376	0.199	0.203	0.176	0.2424	0.2038	0.0985
	0.833	0.132	0.097	0.73		0.3226	0.4106	0.5609	0.292	0.492	0.7	0.296	0.2009	0.4663	0.151	0.0869
	0.323	0.899	0.096	0.37		0.9184	0.2891	0.9266	0.232	0.647	0.18	0.39	0.4685	0.5698	0.1618	1.26
	0.66	0.16	0.171	1.13		0.8784	0.3924	0.2475	0.18	0.412	0.616	0.184	0.5024	0.309	0.71	0.1173
	0.276	0.253	0.311	0.475		0.3295	0.3433	0.5095	0.014	0.393	0.447	0.47	1.4037	0.2525	0.3665	0.2075
	0.554	0.466	0.076	0.741		0.4577	1.306	0.3051	0.095	0.389	0.357	0.05	0.1022	0.2978	0.4965	0.1125
	0.788	0.707	0.132	0.679		0.5724	0.368	1.1811	0.306	0.354	0.297	0.118	0.3822	0.474	0.1097	0.6967
	0.524	0.37	0.291	0.367		0.1144	0.3713	0.2732	0.29	0.451	0.162	0.484	0.2749	0.1114	0.2536	0.2414
	1.071	0.324	0.039	0.423		0.3611	0.2094	0.3336	0.455	0.074	0.197	0.266	0.2766	0.1597	0.3994	0.2773
	0.39	0.466	0.139	0.574		0.8822	0.5873	0.4134	0.097	0.764	0.149	0.361	0.3598	0.3283	0.5917	0.1991
	0.262	0.312	0.37	0.703		0.8125	0.2513	0.3974	0.538	0.249	0.287	0.112	0.4031	0.6504	0.2763	0.2121
	0.935	0.59	0.114	0.651		0.153	0.5453	0.7007	0.267	0.546	0.328	0.413	0.4561	0.0508	0.2886	0.2482
	0.366	0.15	0.775	0.233		0.391	0.3868	0.7934	0.117	0.357	0.211	0.518	0.0693	0.2542	0.1836	0.0872
	0.193	0.121	0.048	0.254		0.4997	0.1883	0.106	0.237	0.905	0.598	0.276	1.2312	0.1449	0.2397	0.2966
	0.74	0.829	0.333	0.648		0.1976	0.2975	0.5346	0.01	0.352	0.311	0.216	0.4316	0.4114	0.2223	0.0663
	0.466	0.381	0.179	0.368		1.0263	0.9145	0.4522	0.045	0.362	0.181	0.638	0.2437	0.3221	0.1929	0.355
	0.232	0.202	0.026	0.682		0.6446	0.878	0.2178	0.071	0.28	0.279	0.127	0.0526	0.2871	0.3992	0.188
	0.372	0.502	0.046	0.263		0.335	0.3995	0.6169	0.026	0.527	0.104	0.218	0.1337	0.4621	0.2217	0.1358
	0.125	0.402	0.062	0.519		0.531	0.2397	0.215	0.054	0.562	0.191	0.149	0.3134	0.384	0.0732	0.1496
	0.841	0.303	0.104	0.28		0.3023	0.2844	0.9115	0.064	0.503	0.767	0.17	0.5119	0.6044	0.1265	0.4519
	0.389	0.4	0.319	0.704		0.4425	0.1598	0.6374	0.31	0.67	0.097	0.224	0.473	0.2017	0.0651	0.0631
	0.317	0.49	0.352	0.71		0.1309	0.3217	0.3909	0.026	0.519	0.034	0.735	0.4071	0.1569	0.1531	0.0748
	0.359	0.705	0.312	0.907		0.4772	0.6945	0.3256		0.361	0.02	0.368	0.3916	0.2474	0.7474	0.5455
	0.397	0.057	0.369	0.468		0.2038	0.2203	1.0806		0.33	0.322	0.07	0.158	0.3402	0.4296	0.0607
	0.37	0.386	0.038	0.315		0.2457	0.3179	0.3984		0.306	0.2	0.607	0.2293	0.3165	0.1909	0.0612
	0.885	0.264	0.149	0.742		0.618	0.5539	0.3848		0.55	0.161	0.241	0.616	0.0621	0.3446	0.1041
	0.744	0.292	0.224	0.93		0.1789	0.2464	1.1551		0.373	0.387	1.37	0.1263	0.2455	0.2917	0.1244
	0.366	0.328	0.414	0.682		0.428	0.1668	1.7228		0.514	0.536	0.158	0.2872	0.4227	0.2716	0.1558
	0.127	0.237	0.198	0.49		0.9841	0.7746	0.1448		0.45	0.535	0.034	0.2761	0.1992	0.1594	0.1912
	0.159	0.258	0.194	0.683		0.1167	0.2054	0.4882		0.305	0.106	0.049	0.1323	0.1929	0.2266	0.2169
	0.609	0.429	0.423	0.595		0.8769	0.3491	0.4839		0.486	0.04	0.102	0.2147	0.0725	0.3372	0.1676
	0.412	0.296	0.077	0.232		0.3662	0.5162	0.2165		0.339	0.345	0.898	0.2255	0.187	0.1297	0.1454
	0.487	0.147	0.574	0.525		0.3352	0.3611	0.9144		0.759	0.111	0.294	0.3052	0.2733	0.0324	0.1485
	0.2	0.051	0.734	0.622		1.6884	0.277	0.4459		0.349	0.13	0.169	0.1241	0.3361	0.0826	0.1185
	0.116	0.249	0.01	0.689		0.6127	0.119	0.6012		0.547	0.412	0.723	0.253	0.0601	0.0904	0.1655
	0.735	0.155	0.098	0.582		0.1413	0.2473	0.3228		0.497	0.521	0.06	0.3564	1.03	0.2049	0.1412
	0.132	0.403	0.32	0.435		0.3044	0.3693	0.4116		0.176	0.189	0.058	0.2879	0.7747	0.7194	0.1709
	0.467	0.485	0.119	0.492		0.3501	0.2777	0.3967		0.376	0.509	0.695	0.2865	0.0468	0.2513	0.1867
	0.604	0.546	0.951	0.157		0.2802	0.2956	0.1459		0.321	0.213	0.059	0.622	0.1235	0.3495	0.2085
	0.565	0.117	0.135	0.432		0.4175	2.152	0.5295		0.071	0.183		0.6067	0.5962	0.2175	0.0806
	1.073	0.133	0.368	0.873		0.2043	0.3719	0.1987		0.041	0.094		0.0811	0.141	0.138	0.2747
	0.216	0.095	0.028	0.944		0.5966	0.2858	0.2648		0.275	0.14		0.2342	0.33	0.286	0.1122
	0.701	0.317		1.071		0.6808	0.3335	0.1982		0.204	0.238		0.077	0.0971	0.0925	0.1289
	0.125	0.302		0.877		0.7729	0.3977	0.4271		0.816	0.654		0.2973	0.2826	0.4033	0.1638
	0.262	0.64		1.081		1.2624	0.2987	0.1351		0.264	1.39		0.3437	0.138	0.227	0.0569
	0.421	0.868		1.082		0.3544	0.0668	0.7317		0.416	0.222		0.2721	0.1992	0.9054	0.8322
	0.136	0.437		0.744		0.098	0.6479	0.4502		0.606	0.073		0.445	0.1905	0.0237	0.0373
	0.094	0.48		0.959		0.3494	0.9236	0.4252		0.167	0.144		0.4066	0.2341	0.1068	0.0833
	1.072	0.121		1.264		0.2645	1.4225	0.5005		0.331	0.13		0.4024	0.4452	0.1163	0.0808
	0.1	1.427		1.002		0.3138	0.2966	0.0736		0.23	0.196		0.1294	0.2894	0.1661	0.1373
	0.524	0.86		0.757		0.0402	0.3501	0.2525		0.188	0.417		0.1339	0.2682	0.6962	0.163
	0.207	0.975		1.318		0.2765	0.3977	0.9974		0.348	0.076		0.373	0.5071	0.2513	0.4408
	0.567	1.413		1.194		0.2905	0.5771	0.3317		0.431	0.784		0.1295	0.0735	0.0622	0.2112
	0.412	1.291		0.833		0.4591	0.1258	0.396		0.935	0.295		0.2373	0.2805	0.2008	0.2751
	0.234	1.438		1.202		0.352	0.1967	0.2457		0.573	0.242		0.4977	0.5799	0.1309	0.0884
	0.056	0.69		0.739		0.4254	0.4122	0.122		0.086	0.081		0.1328	0.0777	0.0262	0.2742
	0.261	0.718		1.372		0.6095	0.9453	0.3654		0.443	0.38		0.328	0.3366	0.3244	0.2712
	0.409	0.541		1.008		0.712	0.4948	0.7557		0.564	0.074		0.9775	0.11	1.0377	0.2087
	0.11	0.299		1.212		1.8476	0.4143	0.4843		0.101	0.178		0.2742	0.1982	0.4706	0.3234
	0.657	1.333		0.722		0.165	0.3733	0.3305		0.61	0.248		0.2295	0.0792	0.29	0.5666
	0.075	0.667		0.522		0.1246	0.566	0.5574		0.428	0.104		0.469	0.5293	0.205	0.3558
	0.222	1.207		0.85		0.4036	0.4537	0.3279		0.458	0.082		0.1622	0.0573	0.1999	0.492
	0.521	1.019		0.68		0.4662	0.341	0.039		0.176	0.079		0.0496	0.22	0.7488	0.112
	0.308	0.616		0.836		0.1692	0.5142	0.4123		0.548	0.48		0.8608	1.2059	0.2694	0.1213
	0.372	0.994		1.049		0.4037	1.3883	0.0763		0.533	0.45		0.1319	0.3024	0.6015	0.1068
	0.293	0.482		1.319		0.353	0.2192	0.2884		0.69	0.131		0.5783	0.2241	0.1787	0.183
	0.479	0.523		0.631		0.4319	0.0479	0.3071		0.527	0.387		0.1976	0.1341	0.4441	0.3686
	0.498	1.043		1.043		0.2366	0.3755	0.2167		0.08	0.029		0.7034	0.272	0.2118	0.1147
	0.22	0.426		0.728		0.3083	0.4021	0.0597		0.756	0.106		0.3105	0.2753	0.1425	0.2064
	0.11	0.941		1.391		0.1335	0.0714	0.5005		0.387	0.087		0.2112	0.6443	0.1832	0.1185
	0.151	1.359		0.985		0.3156	0.6759	0.4024		0.305	0.087		0.2262	0.3859	0.1933	0.0906
	0.591	0.658		0.518		0.1362	0.3686	0.1737		0.402	0.472		0.5021	0.0928	0.3604	0.0796
	0.509	1.484		1.017		0.2439	0.0944	0.1844		1.038	0.208		0.2673	0.2028	0.0859	0.179
	0.513	1.479		0.281		0.4858	0.1845	0.2905		0.699	0.044		0.1725	0.427	0.3177	0.1421
	0.32	1.481		0.506		0.1259	0.3339	0.1017		0.08	0.086		0.2085	0.213	0.2704	0.1594
	0.112	0.528		1.01		0.4913	0.6407	0.4072		0.382	0.026		0.4963	0.2602	0.3021	0.3013
	0.407	1.333		0.431		0.373	0.4369	0.1707		0.614	0.095		0.1826	0.096	0.3955	0.0926
	0.082	0.145		0.894		0.5871	0.4371	0.3202		0.153	0.047		0.1286	0.3736	0.2718	0.1704
	0.155	0.816		0.41		0.5346	0.0829	0.1032		0.333	0.068		0.1468	0.3458	0.4907	0.1961
	0.273	0.945		0.504		0.1142	0.3637	0.4984		0.442	0.058		0.8713	0.5841	0.2336	0.206
	0.35	0.166		1.09		0.3352	0.332	0.2521		0.422	0.052		0.3038	0.1874	0.1775	0.2668
	0.397	1.315		1.141		0.3474	0.049	0.2873		0.539	0.038		0.1869	0.0962	0.3604	0.1585
	0.187	1.211		0.874		0.2689	0.6493	0.1105		0.173	0.396		0.2669	0.1086	0.9504	0.3067
	0.156	1.293		0.795		0.1884	0.2805			0.37	0.125		0.4242	0.2226	0.4931	0.2482
	0.29	0.163		0.331		0.1867	0.3656			0.199	0.173		0.18	0.7938	0.2711	0.0948
	0.521	1.294		0.06		0.5914	0.042			0.432	0.033		0.3134	0.026	0.1271	0.3534
	0.343	0.521		0.605		0.2399	0.6696			1.136	0.067		0.169	0.4281	0.1846	0.127
	0.354	0.992		0.788		0.1191	0.3835			0.535	0.062		0.2298	0.0544	0.1983	0.1064
	0.319	1.22		0.768		0.5831	0.3081			0.602	0.137		0.3468	0.5389	0.227	0.0966
	0.067	1.611		0.557		0.343	0.3944			0.317	0.208		0.3209	0.692	0.0976	0.352
	0.192	0.383		0.411		0.5837	0.3919			0.561	0.198		0.4206	0.0621	0.5606	0.1308
	0.291	0.738		0.063		0.2056	0.6048			0.728	0.183		0.397	0.1267	0.2611	0.1816
	0.156	1.58		0.498		0.2921	1.079			0.451	0.044		0.4248	0.1986	1.0993	0.1282
	0.073	1.648		0.493		0.5358	0.2038			0.656	0.044		0.2594	0.2503	0.1261	0.1872
	0.323	0.348		0.181		0.1534	0.2391			0.222	0.34		0.2595	0.2165	0.1908	0.0738
	0.038	1.07		0.58		0.0738	0.4238			0.703	0.144		0.3755	0.6634	0.2566	0.0728
	0.311	1.424		0.474		0.584	0.1914			0.571	0.005		0.1235	0.3898	0.1181	0.3101
	0.193	0.864		0.548		0.1494	0.0979			0.524	0.142		0.3963	0.4082	0.2613	0.1277
	0.16	0.419		0.379		0.2112	0.216			0.366			0.4937	0.3362	0.3054	0.0306
	0.128	0.366		0.229		1.1274	0.6117			0.33			0.4055	0.2537	0.0936	0.0855
	0.348	0.242		0.693		0.4654	0.3575			0.885			0.3653	0.468	0.1096	0.1328
	0.416	1.339		0.862		0.1753	0.1222			0.354			0.2623	0.3191	0.5089	0.0255
	0.229	0.561		0.585		0.1156	0.4651			0.519			0.2475	0.1567	0.2159	0.092
	0.089	0.276		0.499		0.0974	0.1914			0.07			0.2218	0.3545	0.4239	0.2078
	0.611	0.185		0.511		0.4428	0.5361			0.43			0.1726	0.2286	0.331	0.1619
	0.146	0.46		0.792		0.1502	0.4626			0.293			0.401	0.0993	0.5654	0.218
	0.049	0.566		0.519		0.3717	1.2433			0.284			0.2096	0.1811	0.2155	0.0417
	0.377	0.932		0.308		1.054	0.3798			0.25			0.2381	0.3889	0.4429	0.1677
	0.271	1.582		0.236		0.4773	0.2098			0.166			0.0719	0.5429	0.3107	0.2375
	0.136	0.293		0.449		0.7963	0.7251			0.658			0.125	0.237	0.0955	0.12
	0.194	0.271		0.454		0.1827	0.413			0.293			0.1748	0.1561	0.0629	0.1246
	0.14	0.531		0.117		0.1817	0.5133			0.288			0.3011	0.4004	0.1329	0.2216
	0.153	0.56		0.448		0.3947	0.1679			0.072			0.2217	0.4088	0.0873	0.1429
	0.085	0.71		0.689		0.2812	1.0438			0.96			0.0953	0.1492	0.2343	0.5697
	0.423	0.285		0.483		0.0439	0.3263			0.372			0.2502	0.3402	0.2961	0.1272
	0.174	0.331		0.28		0.0561	0.1119			0.589			0.407	0.1702	0.2508	0.1003
	0.168	0.442		1.027		0.2889	0.2061			0.55			0.7717	0.3317	0.3731	0.2047
	0.141	1.24		1.099		0.0324	0.6169			0.472			0.3107	0.3803	0.0865	0.0567
	0.194	1.612		1.565		0.138	0.349			0.133			0.3323	0.2063	0.0449	0.0864
	0.08	1.286		1.196		0.2778	0.2845			0.104			0.1328	0.28	0.1696	0.2787
	0.244	0.375		1.341		0.3392	1.0447			0.605			0.2262	0.3251	0.2896	0.2117
	0.002	1.015		0.947		0.3182	0.637			0.375			0.0967	0.3889	0.1435	0.2032
	0.039	0.212		1.112		0.0448	1.1423			0.085			0.5003	0.2843	0.312	0.1822
	0.3	0.369		1.472		0.2749	0.6414			0.639			0.2789	0.3483	0.2134	0.02
	0.394	0.36		1.107		0.4528	0.4951			0.639			0.1254	0.3635	0.1746	0.0717
	0.05	1.053		0.947		0.1628	0.4988			0.239			0.0451	0.066	0.1047	0.1922
	0.025	1.348		0.909		0.0507	0.2464			0.151			0.545	0.1239	0.3103	0.1754
	0.101	0.229		1.259		0.0743	0.2245			0.508				0.0648	0.2479	0.0826
	0.029	0.308		1.289		0.1371	0.0626			0.336				0.5565	0.419	0.1993
	0.042	0.391		1.215		0.0807	0.761			0.682				0.2653	0.3683	0.463
	0.119	0.592		0.855		0.181	0.4898			0.477				0.1634	0.12	0.4442
		0.853		1.011		0.4814	0.6196			0.428				0.4068	0.2293	0.0707
		0.356		1.283		0.3153	0.3951			0.547				1.1526	0.19	0.0427
		1.04		0.538		0.0474	0.1351			0.645				0.4041	0.3729	0.2044
		0.828		0.963			0.2589			0.472				0.1181	0.282	0.1131
		0.273		1.147			0.44			0.524				0.4449	0.3178	0.0362
		0.752		0.754			0.3429			0.311				0.0712	0.3998	0.2519
		1.151		1.349			0.9513			0.073				0.4551	0.3606	0.1334
		1.359		1.173			0.1573			0.322				0.0748	0.2223	0.1362
		0.532		0.504			0.368			0.371				0.0675	0.1702	0.0217
		1.381		1.037			0.4997			0.515				0.3064	0.1393	0.1073
		0.516		0.507			0.3674			0.37				0.0615	0.2197	0.2277
		0.218		1.392			0.4809			0.396				0.3291	0.1294	0.175
		0.979		1.089			0.4023			0.357				0.4186	0.1009	0.1217
		0.471		1.097			0.2878			0.47				0.1006	0.2894	0.0601
		0.72		0.918			0.2788			0.447				0.6499	0.3372	0.0407
		0.299		0.988			0.2237			0.319				0.3366	0.3434	0.0296
		0.666		1.389			0.1319			0.419				0.6065	0.218	0.0186
		1.066		1.29			0.3637			0.486				0.2015	0.2406	0.2563
		0.489		1.304			0.3106			0.325				0.3972	0.2325
		0.919		0.443			0.8573			0.223				0.112	0.1079
		0.649		0.598			0.3173			0.953				0.0497	0.0691
		0.34		0.606			0.1415			0.571				0.2493	0.2353
		0.477		1.02			0.4287			0.718				0.1291	0.0318
		0.18		0.99			0.1959			1.246				0.0172	0.0606
		0.254		0.912			0.2877			0.775				0.0898	0.2664
		0.12		1.245			0.2596			0.616				0.3143	0.0684
		0.469		0.691			0.1768			0.637				0.0653	0.0845
		0.569		0.617			0.3434			0.838				0.0999	0.3709
		0.623		1.332			0.2978			0.301				0.0582	0.1867
		0.668		1.132			0.6749			0.627				0.1659	0.167
		0.53		0.33			0.2287			1.131					0.1662
		0.539		0.57			0.2533			0.908					0.0792
		0.407		0.382			0.4929			0.307					0.1367
		0.58		0.546			0.9499			0.269					0.2447
		0.771		1.245			0.4192			1.307					0.0589
		0.468		0.585			0.1389			0.302					0.4745
		1.218		1.658			0.1095			0.055					0.2723
		0.048		0.481			0.4904			0.456					0.6485
		0.177		0.412			0.4011			1.196					0.1239
		0.538		0.246			0.5079			0.38					0.1283
		0.378		1.247			0.0655			0.854					0.0295
		0.277		0.953			0.3407			1.1					0.5204
		0.623		1.322			0.1776			0.568					0.2411
		0.418		0.343			0.1266			0.519					0.0328
		0.167		0.659			0.495			0.449					0.2092
		0.724		1.21			0.5161			0.31					0.2833
		0.28		0.45			0.2748			1.096					0.1343
		0.292		0.215			0.2824			0.372					0.139
		0.108		1.029			0.187			0.448					0.0581
		0.31		0.334			0.4982			0.261					0.292
		0.534		0.353			0.4091			0.23					0.3357
		0.164		0.683			0.2436			0.721					0.1188
		0.147		1.121			0.3063			1.089					0.0723
		0.134		0.782			0.1306			1.112					0.4453
		0.711		1.752			0.4036			0.487					0.113
		0.215		0.874			0.2444			0.513					0.5122
		0.184		1.004			0.0814			0.654					0.1079
		0.717		0.497			0.0704			0.209					0.1502
		1.623		1.355			0.3221			0.544					0.1166
		0.489		0.775			0.4006			0.5					0.1044
		0.294		0.396			0.2159			0.443					0.4879
		0.301		0.069			0.3148			0.985					0.3012
		0.291		0.491			0.2584			1.173					0.039
		0.763		0.377			0.0404			0.517					0.2532
		0.436		1.187			0.173			0.214					0.1523
		0.466		0.326			0.3002			0.46					0.3729
		0.196		0.077			0.4019			0.412					0.2702
		0.269		0.906			0.1631			0.721					0.0688
		0.159		0.602			0.1578			1.592					0.2398
		0.906		0.512			0.0503			0.63					0.1996
		0.502		0.876			0.1341			0.208					0.3443
		0.373		0.726			0.2877			0.346					0.0748
		0.963		0.421			0.2988			0.537					0.0846
		0.354		0.792			0.2811			0.785					0.1452
		0.825		0.472			0.3427			0.735					0.1575
		0.429		0.404			0.2336			0.085					0.4552
		0.398		0.329			0.3807			0.174					0.0342
		0.506		0.312			0.1311			0.048					0.2333
		0.106		0.369			0.1323			0.385					0.1651
		0.273		0.127			0.1878			0.258					0.1079
		0.222		0.551			0.2219			0.062					0.2251
		0.664		1.468			0.1722			0.535					0.1894
		0.54		1.275			0.2599			0.344					0.2992
		0.148		1.477			0.1922			0.452					0.341
		0.213		1.379			0.5297			0.278					0.249
		0.377		1.221			0.0529			0.756					0.1479
		1.355		1.139			0.3749			0.51					0.1272
		0.396		1.335			0.1476			0.581					0.1141
		0.267		1.15			0.1797			0.053					0.0644
		0.634		0.932			0.1251			0.195					0.1608
		0.791		0.949			0.1295			0.493					0.1118
		0.142		1.001			0.5993			0.404					0.0273
		0.687		1.091			0.2149			0.367					0.0734
		0.247		1.194			0.0684			0.445					0.0174
		0.489		1.038			0.2384			0.163					0.0285
		0.548		0.715			0.1348			0.14					0.2545
		0.344		0.945			0.2896			1.097					0.2619
		0.514		1.162			0.4131			0.086					0.312
		0.059		1.268			0.1816			0.157					0.0967
		0.495		1.332			0.0848			0.179					0.0974
		0.192		0.976			0.2947			0.612					0.048
		0.566		1.016			0.4702			0.4					0.2413
		0.456		1.18			0.4209			0.251					0.3208
		0.752		1.417			0.1998			0.435					0.0337
		0.252		1.221			0.3129			0.133					0.0859
		0.227		1.243			0.1811			0.335					0.0219
		0.15		1.065			0.3318			0.462					0.1291
		0.088		1.052			0.3232			0.526					0.1536
		0.208		1.341			0.4178			0.473					0.1919
		0.36		1.041			0.2114			0.53					0.2676
		0.831		0.625			0.404			0.635					0.305
		0.351		1.461			0.2084			1.017					0.7511
		0.343		0.712			0.0861			0.408					0.1478
		0.501		0.927			0.0866			0.126					0.2486
		0.6		0.976			0.1685			0.249					0.1353
		0.203		1.531			0.0945			0.134					0.1774
		0.247		1.081			0.2173			0.413					0.1381
		0.22		1.155			0.4312			0.396					0.475
		0.127		0.993			0.1756			0.22					0.0247
		0.159		0.896			0.1975			0.511					0.062
		0.024		0.841			0.0875			0.362					0.1588
		0.576		0.847			0.0873			0.455					0.091
		0.124		1.166			0.0696			0.691					0.3583
		0.492		0.891			0.1588			0.364					0.2093
		0.232		1.225			0.2567			0.967					0.2805
		0.339		1.198			0.0874			0.448					0.1905
		0.588		1.374			0.2223			0.339					0.1637
		0.034		1.187			0.2027			0.563					0.1554
		0.817		0.733			0.0519			0.64					0.2459
		0.573		1.151			0.26			0.17					0.1665
		0.268		1.246			0.4749			0.093					0.239
		0.094		0.971			0.2594			0.138					0.2406
		0.27		1.035			0.2565			0.819					0.1223
		0.45		1.072			0.3407			0.137					0.0178
		0.091		1.137			0.0444			0.438					0.1632
		0.051		0.666			0.2623			0.096					0.0594
		0.284		1.419			0.1313			0.289					0.1559
		0.385		1.555			0.1256			0.112					0.1119
		0.305		0.913			0.0812			0.247					0.2764
		0.804		0.835			0.1272			0.156					0.3441
		0.309		0.68			0.0562			0.745					0.3716
		0.2		1.026			0.1359			0.381					0.0968
		0.25		1.173			0.0658			0.493					0.0655
		0.245		1.325			0.6598			0.41					0.0778
		0.035		1.107			0.0996			0.222					0.0198
		0.299		1.085			0.172			0.488					0.0601
		0.459		1.215			0.1202			0.065					0.0713
		0.14		1.095			0.1921			0.172					0.0612
		1.313		1.047			0.3102			0.449					0.0183
		0.556		0.906			0.2481			0.533					0.4292
		0.47		0.855			0.1985			0.214					0.1592
		0.667		0.592			0.3543			0.133
		0.349		0.582			0.202			0.368
		0.77		0.584			0.2418			0.135
		0.068		0.808			0.2618			0.801
		0.077		1.095			0.0298			0.895
		0.354		1.377			0.3085			0.806
		0.481		1.318			0.0942			0.154
		0.996		1.302			0.1335			0.568
		0.047		1.325			0.422			0.123
		0.071		0.969			0.2512			0.158
		0.655		1.352			0.2446			0.217
		0.068		0.424			0.0272			0.513
		0.122		1.179			0.4251			0.148
		0.125		1.057			0.0544			0.228
		0.299		1.46			0.2153			0.265
		0.178		1.756			0.0695			0.069
		0.409		1.441			0.2476			0.614
		0.351		0.832			0.1667			0.286
		0.229		1.134			0.0479			0.459
		0.655		1.165			0.4708			0.05
		0.054		1.508			0.4069			0.071
		0.192		1.319			0.1962			0.423
		0.642		1.287			0.6108			0.254
		0.171		0.959			0.2042			0.189
		0.208		1.52			0.0706			1.097
		0.261		1.394			0.0027			0.145
		0.445		1.252			0.1476			0.471
		0.243		1.332			0.0775			0.412
		0.768		1.107			0.0476			0.066
		0.204		0.779						0.159
		0.207		1.341						0.275
		0.144		0.633						0.043
		0.081		1.424						0.167
		0.18		1.116						0.075
		0.256		0.921						0.081
		0.34		1.007						0.178
		0.119		1.321						0.055
		0.296		1.633						0.278
		0.022		1.113						0.44
		0.349		1.129						0.155
		0.195		1.081						0.107
		0.074		1.142						0.086
		0.295		1.436						0.412
		0.756		1.047						0.137
		0.22		0.944						0.146
		0.092		1.392						0.217
		0.388		1.397						0.221
		0.063		0.273						0.01
		0.115		1.096						0.087
		0.356		0.992						0.583
		0.134		1.178						0.129
		0.091		1.383						0.337
		0.28		1.274						0.157
		0.316		1.465						0.901
		0.161		1.454						0.283
		0.468		0.864						0.227
		0.278		1.018
		0.332		1.099
		0.036		1.469
		0.251		0.951
		0.266		0.825
		0.062		1.498
		0.565		0.892
		0.514		0.514
		0.073		0.98
		0.166		1.291
		0.208		1.194
		0.065		1.191
		0.051		1.46
		0.172		1.167
		0.262		1.258
		0.096		0.895
		0.775		0.944
		0.137		0.744
		0.604		1.382
		0.046		1.059
		0.149		0.993
		0.228		1.118
		0.214		1.145
				0.636
				0.745
				1.148
				0.192
				1.152
				0.209
				0.281
				0.278
				1.152
				0.607
				0.709
				1.459
				0.715
				0.509
				0.927
				0.826
				1.28
				0.29
				0.7
				1.389
				0.977
				1.018
				0.367
				0.583
				1.078
				0.785
				0.942
				0.864
				1.144
				1.582
				1.578
				1.194
				1.266
				1.103
				1.413
				1.505
				0.876
				1.581
				1.212
				0.318
				1.27
				0.384
				0.679
				1.63
				0.636
				0.114
				0.983
				1.475
				0.403
				1.206
				0.867
				0.782
				1.65
				1.179
				1.189
				0.6
				0.1
				0.886
				0.41
				0.411
				0.122
				1.138
				0.942
				1.049
				0.37
				0.597
				0.513
				0.432
				0.533
				1.289
				0.831
				0.072
				1.071
				0.384
				1.02
				0.935
				0.84
				0.699
				0.444
				0.051
				0.52
				1.396
				0.187
				0.743
				0.12
				0.201
				0.491
				0.158
				0.192
				1.123
				0.205
				0.368
				0.055
				0.405
				0.339
				0.253
				0.217
				0.297
				0.309
				0.231
				0.398
				0.691
				0.994
				0.979
				0.097
				0.085
				0.407
				0.104
				0.326
				0.428
				0.299
				0.383
				0.427
				0.654
				0.277
				0.23
				0.188
				0.158
				0.07
				0.424
				0.155
				0.599
				0.026
				0.188
				0.072
				0.329
